# Supplementary material for: Cuproplasia characterization in colon cancer assists to predict prognosis and immunotherapeutic response
Source: Front Oncol. 2023 Mar 16;13:1061084. doi: 10.3389/fonc.2023.1061084 (PMC10060792; doi:10.3389/fonc.2023.1061084)
Supplement: Supplementary file 1 [file Table_1.xlsx]

## Sheet: S1
Supplementary Table-S1: Cuproplasia-related Genes
Gene Symbol
CTR1
ATOX1
CCS
SCO1
SCO2
COX11
COX17
ATP7A
ATP7B
MT1
MT2

## Sheet: S2
Supplementary Table-S2: Cu_score of each sample in TCGA
Sample ID	Cu_score
TCGA-3L-AA1B	-0.401419
TCGA-4N-A93T	-0.208958
TCGA-4T-AA8H	-0.196391
TCGA-5M-AAT4	-0.177353
TCGA-5M-AAT5	-0.171004
TCGA-5M-AAT6	0.254905
TCGA-5M-AATA	-0.165119
TCGA-5M-AATE	-0.444504
TCGA-A6-2671	0.0131503
TCGA-A6-2672	0.185103
TCGA-A6-2675	-0.108507
TCGA-A6-2676	0.234633
TCGA-A6-2677	-0.0608005
TCGA-A6-2677	-0.471003
TCGA-A6-2678	-0.104126
TCGA-A6-2679	0.0108966
TCGA-A6-2680	0.284796
TCGA-A6-2681	0.000148424
TCGA-A6-2682	0.330249
TCGA-A6-2683	-0.400225
TCGA-A6-2684	0.0503562
TCGA-A6-2684	-0.162283
TCGA-A6-2684	-0.341409
TCGA-A6-2685	-0.143131
TCGA-A6-2686	-0.0360502
TCGA-A6-3807	0.031613
TCGA-A6-3808	0.335453
TCGA-A6-3809	0.416608
TCGA-A6-3809	0.157425
TCGA-A6-3809	-0.191844
TCGA-A6-3810	0.249297
TCGA-A6-3810	-0.148341
TCGA-A6-3810	-0.415377
TCGA-A6-4105	0.158797
TCGA-A6-4107	0.0834276
TCGA-A6-5656	-0.423856
TCGA-A6-5656	-0.437316
TCGA-A6-5657	-0.0701525
TCGA-A6-5659	-0.257278
TCGA-A6-5659	-0.279855
TCGA-A6-5659	-0.440757
TCGA-A6-5660	-0.347964
TCGA-A6-5661	0.221504
TCGA-A6-5661	-0.489177
TCGA-A6-5662	-0.145871
TCGA-A6-5664	0.0452443
TCGA-A6-5665	0.203707
TCGA-A6-5665	-0.491033
TCGA-A6-5666	-0.274278
TCGA-A6-5667	-0.199127
TCGA-A6-6137	0.141537
TCGA-A6-6138	-0.0530338
TCGA-A6-6140	-0.229002
TCGA-A6-6141	0.213099
TCGA-A6-6142	-0.110135
TCGA-A6-6648	-0.234146
TCGA-A6-6649	-0.141942
TCGA-A6-6650	-0.306481
TCGA-A6-6650	-0.29704
TCGA-A6-6650	-0.430247
TCGA-A6-6651	-0.085678
TCGA-A6-6652	-0.467501
TCGA-A6-6653	0.448152
TCGA-A6-6780	0.284333
TCGA-A6-6780	0.0300734
TCGA-A6-6781	0.0450291
TCGA-A6-6781	-0.0338392
TCGA-A6-6782	-0.173795
TCGA-A6-A567	-0.451012
TCGA-A6-A56B	-0.365524
TCGA-A6-A5ZU	-0.521247
TCGA-AA-3488	-0.145946
TCGA-AA-3492	-0.109446
TCGA-AA-3494	-0.356068
TCGA-AA-3495	-0.236682
TCGA-AA-3496	-0.230263
TCGA-AA-3502	-0.113835
TCGA-AA-3506	0.132854
TCGA-AA-3509	-0.146289
TCGA-AA-3510	0.266969
TCGA-AA-3511	-0.232557
TCGA-AA-3514	0.0740998
TCGA-AA-3516	0.321547
TCGA-AA-3517	-0.43833
TCGA-AA-3518	0.332862
TCGA-AA-3519	-0.0140527
TCGA-AA-3520	0.283592
TCGA-AA-3521	-0.0936772
TCGA-AA-3522	0.134541
TCGA-AA-3524	0.294527
TCGA-AA-3525	0.238457
TCGA-AA-3526	0.268473
TCGA-AA-3527	-0.0393888
TCGA-AA-3529	0.112898
TCGA-AA-3530	0.126641
TCGA-AA-3531	-0.273775
TCGA-AA-3532	-0.0273458
TCGA-AA-3534	0.039062
TCGA-AA-3538	-0.181577
TCGA-AA-3542	-0.00208078
TCGA-AA-3543	0.292954
TCGA-AA-3544	0.0359575
TCGA-AA-3548	-0.132822
TCGA-AA-3549	0.0260082
TCGA-AA-3552	0.0554923
TCGA-AA-3553	0.135763
TCGA-AA-3555	0.0367801
TCGA-AA-3556	-0.0696907
TCGA-AA-3560	-0.416417
TCGA-AA-3561	-0.0321813
TCGA-AA-3562	-0.0942391
TCGA-AA-3655	-0.0228585
TCGA-AA-3660	-0.397862
TCGA-AA-3662	-0.0746353
TCGA-AA-3663	0.0197472
TCGA-AA-3664	0.213975
TCGA-AA-3666	0.133918
TCGA-AA-3667	-0.141941
TCGA-AA-3672	0.362961
TCGA-AA-3673	0.0855941
TCGA-AA-3675	-0.13779
TCGA-AA-3678	0.126109
TCGA-AA-3679	0.146016
TCGA-AA-3680	0.0479165
TCGA-AA-3681	0.348544
TCGA-AA-3684	0.195874
TCGA-AA-3685	0.239337
TCGA-AA-3688	-0.0386964
TCGA-AA-3692	0.0401582
TCGA-AA-3693	-0.281247
TCGA-AA-3696	-0.159535
TCGA-AA-3697	0.0880258
TCGA-AA-3710	0.142075
TCGA-AA-3712	-0.362374
TCGA-AA-3713	-0.137843
TCGA-AA-3715	0.156964
TCGA-AA-3811	0.208543
TCGA-AA-3812	0.114135
TCGA-AA-3814	0.248573
TCGA-AA-3815	0.421652
TCGA-AA-3818	0.196101
TCGA-AA-3819	0.0505019
TCGA-AA-3831	0.0567619
TCGA-AA-3837	0.198785
TCGA-AA-3841	-0.00446795
TCGA-AA-3842	0.0816591
TCGA-AA-3844	-0.0771368
TCGA-AA-3845	0.200107
TCGA-AA-3846	-0.123349
TCGA-AA-3848	-0.265225
TCGA-AA-3850	0.098882
TCGA-AA-3851	0.259483
TCGA-AA-3852	0.254854
TCGA-AA-3854	0.243259
TCGA-AA-3855	0.182992
TCGA-AA-3856	0.0112962
TCGA-AA-3858	-0.266254
TCGA-AA-3860	0.303057
TCGA-AA-3861	0.259415
TCGA-AA-3862	0.224161
TCGA-AA-3864	0.354607
TCGA-AA-3866	-0.04835
TCGA-AA-3867	0.0681745
TCGA-AA-3869	-0.163151
TCGA-AA-3870	0.104154
TCGA-AA-3872	-0.401549
TCGA-AA-3877	0.292649
TCGA-AA-3930	0.317928
TCGA-AA-3939	0.388754
TCGA-AA-3941	0.144795
TCGA-AA-3947	0.015567
TCGA-AA-3949	0.335111
TCGA-AA-3950	0.448056
TCGA-AA-3952	0.0571608
TCGA-AA-3955	-0.153141
TCGA-AA-3956	0.0902432
TCGA-AA-3966	0.140996
TCGA-AA-3968	-0.127409
TCGA-AA-3970	0.0166475
TCGA-AA-3971	-0.0609298
TCGA-AA-3972	-0.282743
TCGA-AA-3973	0.0738448
TCGA-AA-3975	-0.310245
TCGA-AA-3976	0.213323
TCGA-AA-3977	0.291914
TCGA-AA-3979	0.496077
TCGA-AA-3980	0.328321
TCGA-AA-3984	0.0306203
TCGA-AA-3986	0.192139
TCGA-AA-3989	-0.0561747
TCGA-AA-3994	0.0548211
TCGA-AA-A004	-0.0895532
TCGA-AA-A00A	0.0642907
TCGA-AA-A00D	-0.254166
TCGA-AA-A00E	-0.0306283
TCGA-AA-A00J	0.289304
TCGA-AA-A00K	0.264189
TCGA-AA-A00L	-0.0378557
TCGA-AA-A00N	0.379306
TCGA-AA-A00O	-0.188041
TCGA-AA-A00Q	-0.123195
TCGA-AA-A00R	0.292149
TCGA-AA-A00U	0.227981
TCGA-AA-A00W	-0.199248
TCGA-AA-A00Z	-0.136577
TCGA-AA-A010	0.334137
TCGA-AA-A017	-0.122259
TCGA-AA-A01C	-0.1444
TCGA-AA-A01D	-0.0569354
TCGA-AA-A01F	-0.276449
TCGA-AA-A01G	-0.0971652
TCGA-AA-A01I	-0.00095731
TCGA-AA-A01K	-0.00252974
TCGA-AA-A01P	0.0566425
TCGA-AA-A01Q	0.106282
TCGA-AA-A01R	0.120707
TCGA-AA-A01S	0.0311222
TCGA-AA-A01T	-0.169458
TCGA-AA-A01V	0.116901
TCGA-AA-A01X	-0.0371962
TCGA-AA-A01Z	0.170989
TCGA-AA-A022	0.0791374
TCGA-AA-A024	0.173415
TCGA-AA-A029	0.365759
TCGA-AA-A02E	-0.249192
TCGA-AA-A02F	-0.267545
TCGA-AA-A02H	0.0394002
TCGA-AA-A02J	0.00908797
TCGA-AA-A02K	0.139216
TCGA-AA-A02O	-0.061925
TCGA-AA-A02R	0.196933
TCGA-AA-A02W	-0.196906
TCGA-AA-A02Y	0.210674
TCGA-AA-A03F	-0.115677
TCGA-AA-A03J	0.0678458
TCGA-AD-5900	0.0210518
TCGA-AD-6548	0.269169
TCGA-AD-6888	-0.0220537
TCGA-AD-6889	0.0890508
TCGA-AD-6890	-0.0810038
TCGA-AD-6895	0.0105401
TCGA-AD-6899	0.012415
TCGA-AD-6901	-0.29195
TCGA-AD-6963	-0.249279
TCGA-AD-6964	0.19787
TCGA-AD-6965	-0.333742
TCGA-AD-A5EJ	0.130094
TCGA-AD-A5EK	-0.242507
TCGA-AM-5820	-0.153108
TCGA-AM-5821	0.199746
TCGA-AU-3779	-0.00710993
TCGA-AU-6004	0.223236
TCGA-AY-4070	-0.143729
TCGA-AY-4071	0.0684294
TCGA-AY-5543	0.000859024
TCGA-AY-6197	0.0398716
TCGA-AY-6386	-0.0547628
TCGA-AY-A54L	-0.176605
TCGA-AY-A69D	-0.296448
TCGA-AY-A71X	-0.0431975
TCGA-AY-A8YK	-0.365148
TCGA-AZ-4308	0.0219417
TCGA-AZ-4313	0.486835
TCGA-AZ-4315	0.217043
TCGA-AZ-4614	0.00482871
TCGA-AZ-4615	0.287167
TCGA-AZ-4616	0.127677
TCGA-AZ-4682	0.0289063
TCGA-AZ-4684	0.260928
TCGA-AZ-5403	-0.0192029
TCGA-AZ-5407	0.167869
TCGA-AZ-6598	0.0811848
TCGA-AZ-6599	-0.443652
TCGA-AZ-6600	-0.0641526
TCGA-AZ-6603	-0.121132
TCGA-AZ-6605	-0.30665
TCGA-AZ-6606	-0.277982
TCGA-AZ-6607	0.0760826
TCGA-AZ-6608	-0.0778896
TCGA-CA-5254	-0.404191
TCGA-CA-5255	-0.0988423
TCGA-CA-5256	-0.0991928
TCGA-CA-5796	0.178385
TCGA-CA-5797	-0.311552
TCGA-CA-6715	-0.296157
TCGA-CA-6716	-0.305486
TCGA-CA-6717	0.292481
TCGA-CA-6718	-0.208093
TCGA-CA-6719	-0.08658
TCGA-CK-4947	-0.12303
TCGA-CK-4948	-0.153932
TCGA-CK-4950	0.42747
TCGA-CK-4951	0.311493
TCGA-CK-4952	-0.138442
TCGA-CK-5912	-0.44313
TCGA-CK-5913	0.15507
TCGA-CK-5914	-0.309307
TCGA-CK-5915	-0.0285245
TCGA-CK-5916	0.106896
TCGA-CK-6746	0.133475
TCGA-CK-6747	0.320452
TCGA-CK-6748	-0.0928333
TCGA-CK-6751	0.373005
TCGA-CM-4744	0.20808
TCGA-CM-4746	0.261507
TCGA-CM-4747	-0.0336315
TCGA-CM-4748	-0.265822
TCGA-CM-4750	0.0366573
TCGA-CM-4751	0.152196
TCGA-CM-5341	-0.0632388
TCGA-CM-5344	-0.22265
TCGA-CM-5348	-0.296853
TCGA-CM-5349	0.261527
TCGA-CM-5860	0.104086
TCGA-CM-5861	0.262921
TCGA-CM-5862	-0.0939052
TCGA-CM-5863	0.0160611
TCGA-CM-5864	-0.09983
TCGA-CM-5868	-0.0524952
TCGA-CM-6161	-0.375515
TCGA-CM-6163	-0.155938
TCGA-CM-6164	-0.199215
TCGA-CM-6165	-0.00415559
TCGA-CM-6166	-0.0500799
TCGA-CM-6168	0.037969
TCGA-CM-6169	-0.291323
TCGA-CM-6170	-0.182264
TCGA-CM-6171	-0.119642
TCGA-CM-6172	-0.285121
TCGA-CM-6674	0.347169
TCGA-CM-6675	-0.252201
TCGA-CM-6676	-0.186218
TCGA-CM-6677	-0.380071
TCGA-CM-6678	-0.109657
TCGA-CM-6679	-0.416455
TCGA-CM-6680	-0.177785
TCGA-D5-5537	-0.149204
TCGA-D5-5538	0.0275467
TCGA-D5-5539	0.0452414
TCGA-D5-5540	-0.0385739
TCGA-D5-5541	-0.208985
TCGA-D5-6529	-0.1122
TCGA-D5-6530	0.0409633
TCGA-D5-6531	-0.0403571
TCGA-D5-6532	-0.256185
TCGA-D5-6533	-0.130927
TCGA-D5-6535	-0.276313
TCGA-D5-6536	-0.000620308
TCGA-D5-6537	-0.0862223
TCGA-D5-6538	-0.279068
TCGA-D5-6539	0.190285
TCGA-D5-6540	0.171917
TCGA-D5-6541	-0.237299
TCGA-D5-6898	0.0100548
TCGA-D5-6920	0.328933
TCGA-D5-6922	-0.154384
TCGA-D5-6923	-0.299032
TCGA-D5-6924	-0.105335
TCGA-D5-6926	-0.233415
TCGA-D5-6927	0.183377
TCGA-D5-6929	-0.341298
TCGA-D5-6930	0.180431
TCGA-D5-6931	0.309885
TCGA-D5-6932	-0.0777419
TCGA-D5-7000	-0.00678991
TCGA-DM-A0X9	-0.238194
TCGA-DM-A0XD	-0.0348927
TCGA-DM-A0XF	0.0904512
TCGA-DM-A1D0	-0.298324
TCGA-DM-A1D4	-0.244016
TCGA-DM-A1D6	-0.311892
TCGA-DM-A1D7	0.0592903
TCGA-DM-A1D8	-0.0855317
TCGA-DM-A1D9	-0.263652
TCGA-DM-A1DA	-0.0824095
TCGA-DM-A1DB	-0.0976517
TCGA-DM-A1HA	-0.463584
TCGA-DM-A1HB	0.176198
TCGA-DM-A282	-0.0109768
TCGA-DM-A285	-0.21115
TCGA-DM-A288	-0.280299
TCGA-DM-A28A	-0.0455977
TCGA-DM-A28C	-0.33765
TCGA-DM-A28E	-0.42969
TCGA-DM-A28F	-0.394469
TCGA-DM-A28G	-0.144018
TCGA-DM-A28H	-0.174857
TCGA-DM-A28K	-0.271802
TCGA-DM-A28M	0.0804778
TCGA-F4-6459	-0.210647
TCGA-F4-6460	-0.267737
TCGA-F4-6461	-0.170437
TCGA-F4-6463	-0.151999
TCGA-F4-6569	0.050331
TCGA-F4-6570	-0.00511586
TCGA-F4-6704	-0.0435632
TCGA-F4-6805	-0.0284866
TCGA-F4-6806	0.120473
TCGA-F4-6807	-0.336995
TCGA-F4-6808	-0.140722
TCGA-F4-6809	0.155805
TCGA-F4-6854	0.035519
TCGA-F4-6855	-0.450935
TCGA-F4-6856	0.0713625
TCGA-G4-6293	0.0760579
TCGA-G4-6294	-0.355523
TCGA-G4-6295	-0.0543314
TCGA-G4-6297	-0.296984
TCGA-G4-6298	-0.187526
TCGA-G4-6299	0.0926197
TCGA-G4-6302	0.0844888
TCGA-G4-6303	-0.422327
TCGA-G4-6304	0.174631
TCGA-G4-6306	-0.0211925
TCGA-G4-6307	-0.502917
TCGA-G4-6309	0.0663273
TCGA-G4-6310	-0.238768
TCGA-G4-6311	0.0106533
TCGA-G4-6314	-0.210375
TCGA-G4-6315	0.130387
TCGA-G4-6317	-0.233317
TCGA-G4-6320	0.00429209
TCGA-G4-6321	0.0835185
TCGA-G4-6322	-0.127425
TCGA-G4-6586	0.248864
TCGA-G4-6588	0.12334
TCGA-G4-6625	-0.321316
TCGA-G4-6626	-0.493065
TCGA-G4-6627	0.17964
TCGA-G4-6628	0.22221
TCGA-NH-A50T	-0.336504
TCGA-NH-A50U	-0.0663989
TCGA-NH-A50V	-0.222225
TCGA-NH-A5IV	-0.0547038
TCGA-NH-A6GA	0.05981
TCGA-NH-A6GB	-0.314836
TCGA-NH-A6GC	-0.202002
TCGA-NH-A8F7	-0.434855
TCGA-NH-A8F8	-0.363277
TCGA-QG-A5YV	-0.363529
TCGA-QG-A5YW	0.137471
TCGA-QG-A5YX	-0.00476763
TCGA-QG-A5Z1	-0.40973
TCGA-QG-A5Z2	-0.0206455
TCGA-QL-A97D	-0.16407
TCGA-RU-A8FL	-0.0666647
TCGA-SS-A7HO	-0.317573
TCGA-T9-A92H	-0.103631

## Sheet: S3
Supplementary Table-S3: Genes in Turquoise module
TSPAN6
TNMD
FGR
CFTR
AOC1
TMEM176A
DBNDD1
CD38
ARHGAP33
MCUB
HOXA11
POLR2J
PRKAR2B
SOX8
ITGAL
TMEM98
CX3CL1
DLX6
CCL26
USH1C
ARSD
PRSS21
NOS2
SLC13A2
TRAPPC6A
MATK
CEACAM7
CD79B
NOX1
SYN1
CELSR3
PLEKHG6
MMP25
IL32
MAPK8IP2
IYD
MLXIPL
ETV7
STAB1
CD4
BTK
SYT7
PLAUR
TYROBP
CD22
NR1H4
ALOX5
CD6
MTMR11
WAS
DPEP1
CHDH
CLCA1
CLCA4
SLC11A1
VSIG2
CD74
RUNX3
PLEKHB1
GRAMD1B
BIRC3
ABCC2
TYMP
TOMM34
FAS
SLAMF7
BTN3A1
TNFRSF1B
ARNTL2
FUT8
SH3YL1
DAPK2
USP2
MSR1
BEST2
RAB27B
CAPG
TG
ADAM28
BARX2
ZIC2
LCP2
ADRB1
GUCA2B
CP
TNFRSF17
FOXP3
PRSS8
LAMA3
KCNQ1
GALC
MCOLN3
GYG2
F7
PRDM1
TMCC3
MXD1
GNA15
RIMBP2
LTK
DLX3
ATP2C2
SNCAIP
COL17A1
PRKCQ
TLE2
SLC9A7
CTNNA2
NGEF
CD84
SPI1
CLDN18
SYT1
FGFR3
IFI35
REEP1
GUCY2C
DAPP1
ST6GALNAC2
TRPM5
MS4A12
TRIB2
RPS6KA6
HSD17B10
FCGR2B
ACAP1
TMEM38A
CYP2W1
CLCN4
DHRS9
PTGS2
PPP2R2C
CDHR2
ATP12A
MLH1
GPC4
CTTNBP2
NFKB2
EXOSC5
APBB1IP
CST7
LAMP3
HOXA9
FGF20
P2RY10
ITM2A
MYH7B
TP73
CDH17
SLC1A3
LXN
DDX43
SLC4A4
SESN1
TCF7
PTPRC
PKP1
FYB1
EPB41L3
TRAF5
AC000061.1
OXCT1
MAPRE3
FCN1
OVGP1
PILRA
IGSF9
ABCB1
AKR1B1
EPDR1
SNX10
BAX
MT3
PHACTR3
PIR
SULT2B1
ASAP3
DNMT3B
FER1L4
EPB41L1
SLC15A1
SIGLEC1
LZTS3
TESC
SIRPG
OAS1
GRAMD1A
HEPH
LAG3
RGS1
ICAM1
LYZ
SI
CD209
EFNB1
SLC26A3
SEMA6A
PHGDH
COL9A3
UNC13D
ADA2
GABRP
NXPE1
EPB41L4B
IL11
TPSD1
SMIM24
TREM2
PGC
JAK2
IL12RB1
MACROH2A2
HSD3B7
MISP
MADCAM1
DERL3
SLC7A4
OSM
CYTH4
MFNG
LGALS2
SLC5A1
HMOX1
APOL4
APOL1
PNPLA3
NCF4
CSF2RB
IL2RB
CTSG
GZMH
GZMB
PYGL
CHGA
TCL1A
PSME2
PYGB
CD40
ZMYND8
SGK2
R3HDML
HNF4A
PABPC1L
BMP7
PRPF6
MTG2
TCFL5
PTK6
TRIB3
RASSF2
SNPH
PLCB4
HCK
TLDC2
PXMP4
PPP1R16B
MAP1LC3A
TNNC2
RNF125
VSIG1
STS
GPR143
TLR8
GLRA2
MTMR8
ASB9
SCML2
GABRE
RUBCNL
TNFSF13B
CAB39L
ACP5
OLFM4
HSF4
CORO1A
CBLN1
CCL22
CCL17
CCDC113
COTL1
SLC7A5
AQP8
TOX3
QPRT
AQP9
FAH
CEMIP
OCA2
FAM189A1
MYEF2
CA2
EYA1
TRPA1
LAPTM4B
NDRG1
IL7
ANXA13
BNIP3L
KCNN4
DHDH
MAP4K1
RELB
CD37
RETN
IL4I1
LILRB1
IL27RA
TNNT1
RASAL3
CLC
PLD3
EBI3
SHD
SLC1A5
TGFB1
CD79A
NOP53
NKG7
CEACAM5
SULT2A1
FAM83E
TFPI2
HOXA1
HOXA2
HOXA3
LFNG
HOXA5
HOXA6
HOXA13
EVX1
CPVL
CCL24
MOGAT3
POU6F2
GIMAP2
TMEM176B
BLVRA
SLC1A1
AMBP
RLN2
DOCK8
KANK1
DDX58
PHYH
PALD1
VSIR
SPOCK2
LIPA
PBLD
KRT23
CSF3
RAPGEFL1
RNF43
SLC6A4
ICAM2
CCL7
CCL8
DHX58
ABI3
CRACD
AREG
ANXA10
VWA5A
MS4A6A
MS4A4A
FOLR1
IL10RA
NECTIN1
SLC15A3
CD5
MDK
CALCA
POU2AF1
CD69
CLEC2B
SELPLG
ASIC1
IL23A
SCNN1A
OAS3
OAS2
ARHGDIB
IFNG
ACRBP
ENO2
KLRB1
BTN3A3
ADTRP
SOD2
BAG2
VNN1
VNN2
UNC93A
TENT5A
CLIC5
ENPP5
LY86
MEP1A
SEMA5A
GZMK
PRLR
STC2
UNC5A
CD86
RBP2
PODXL2
AADAC
VIPR1
TNNC1
CLCN2
ZAP70
TFCP2L1
CYTIP
ITGB6
GCG
IFIH1
GRB14
REG1A
STAT1
OTX1
GNLY
IL1R2
IL1RL2
PROC
QPCT
PLEK
ARID3A
EPHA4
TPSG1
RHOU
FBXO6
NCF2
PLA2G4A
CD2
KIF21B
TMEM9
CD48
PADI2
PLA2G2D
GBP1
CDK18
ID3
CR2
TSPAN1
F3
FASLG
HSD11B1
SLC5A9
CTSD
TREH
ATP10B
PLAGL1
RAB32
SGK1
PMFBP1
ARMC2
ABCG2
RARRES1
SATB2
TRPM6
PIGZ
CSF3R
FLVCR2
KLHL29
IFIT3
IFIT2
CPN1
CD274
CCDC170
ARAP3
SMAD9
TGFBI
SOCS2
DUSP4
SCPEP1
ADCY7
CSTA
DEPDC7
PILRB
CCR2
TNFSF10
GPSM2
CXCR4
SASH3
PAEP
LAX1
CD244
HS3ST2
EEPD1
HOXA7
GLIPR2
SRGN
CDKN2C
ARHGAP9
NCKAP1L
HOXC11
IL13RA2
SERPINA7
RAB38
PI3
PREX1
PLCG1
TOX2
EDN3
MOCS3
STX16
DDX27
SEMG1
PCK1
ZBP1
CEACAM8
F13A1
TRERF1
BTN1A1
UNC5CL
TREM1
CPNE5
KCNK17
RAB17
CXCL6
EREG
MT1G
MT2A
PIWIL1
GPR18
IRF1
RNF113A
PTGER2
PPDPF
IL1B
TNFSF9
CD70
GPCPD1
FOXA2
BMP2
BFSP1
S1PR4
NECAB3
CEP250
PLAGL2
GRPR
AMOT
FFAR2
HCST
CCR7
NR1D1
PRDX5
WNK4
PRKCG
IFI6
EVI2A
AIF1L
ZC4H2
SYNGR3
VIL1
FGL2
MTERF1
SPINK2
ADM2
ASPHD2
VPREB3
MGAT3
APOL3
APOL2
RAC2
IRF5
GAD1
LRRC6
SIGLEC9
KLK10
EGLN3
RNASE1
RHBDF2
ARHGEF6
FAM155B
APOE
APOC1
ACE2
BST2
SAMD10
LSP1
MNX1
RBBP8NL
ASS1
GMFG
THEMIS2
ULBP2
LILRB2
GGT7
PYY
ZNF141
CCL25
NFATC1
IDO1
NAPSB
PPP1R1B
KHDRBS3
LLGL1
NR0B2
CC2D1A
PPARG
TRIM22
CARD6
JCHAIN
CLEC10A
XAF1
RIDA
LPIN3
ZSWIM3
NMUR2
ALOX5AP
CHI3L1
CHIT1
EPSTI1
MORC4
BEX2
EPHB2
PLAAT4
PLAAT2
SEC14L4
GIMAP6
GIMAP4
CA1
ADAMDEC1
VAV3
HMGCS2
RSAD2
CMPK2
SAA2
IL2RA
KCTD1
DOCK2
LRP4
PIWIL4
SLC43A3
CLDN10
SLC37A2
CTSL
HAVCR2
SDS
MSI1
OASL
UGT2A3
HILPDA
ELF5
AGAP2
FAIM2
KRT7
PKIB
EMX1
KCNMB4
CPM
BCO1
KIAA0513
KCNK1
ITM2C
SLC19A3
EDAR
PLXNC1
DRAM1
LCP1
IGF2BP3
GPNMB
IL6
MYO1G
LIMD2
RTP4
IL1RN
BIN1
KLF4
STXBP1
SLC2A8
ALDOB
KIF12
CTSV
ENPP2
SIT1
ALDH1B1
FOXP4
KLC4
TFAP2A
TINAG
IRF4
FHDC1
TLR2
SLCO2B1
IL18BP
GGH
DDX60
NXPE4
TMPRSS4
TRIM29
TMPRSS13
CASP1
PLCB2
SEMA6D
BCL2L10
SPTBN5
IFI44L
IFI44
SLC44A5
CGREF1
SLC5A6
BTBD16
DUSP5
PLA2G12B
PARP9
FAM13A
HERC6
CXCL9
B4GALNT3
ERP27
TAPBPL
CD27
SLC38A4
LGR5
PDX1
SLC39A5
ACVRL1
GPR84
ITGB7
GALNT6
SLAIN1
ZIC5
GRTP1
SERPINA10
WARS1
DUOX2
LYSMD2
GCNT3
BCL2A1
PML
CYP1A1
HAPLN3
ITGAX
IGSF6
NKD1
CHST4
NLRC5
IRF8
SPACA3
ZMYND15
ASGR1
SECTM1
RNF157
PMAIP1
VAV1
IFITM3
HUNK
TRPM2
LMTK3
MYO1F
TM4SF5
SIGLEC10
FAM71E1
SLC2A5
PRDM16
ARHGEF19
MYOM3
CNKSR1
IL22RA1
LMO4
C1orf162
CD53
XCL1
XCL2
FCGR2A
ANXA9
S100A8
EFNA3
PKLR
REN
PTPN7
ATP6V1C2
REG3G
THNSL2
FAHD2B
LYG1
CDCA7
SPAG16
NFKBIZ
ADGRG7
NR1I2
ILDR1
MUC4
PLAC8
NKD2
OTULINL
PLK2
GZMA
TNFAIP8
CXCL14
N4BP3
CPLX2
TRIM7
PLA2G7
DOK3
CYP39A1
TPBG
SLC22A3
C7orf50
POMZP3
PSPH
SHROOM2
OGT
ZNF711
DOK2
SYBU
FAM83A
CRB2
PROSER2
FAM171A1
TMEM236
A1CF
CDHR1
NPFFR1
PLEKHS1
RGS10
ADM
GAS2
APIP
ZC3H12C
DRD2
COMMD7
SPATA25
CABLES2
FERMT3
HMGA2
MMP3
FCGR1A
EEF1AKMT1
ADRA2A
PRSS23
FREM2
PTPRO
AKR1C2
ADAM8
ACSL1
SERP2
TDO2
PARP8
FARP1
IFIT5
PRDM8
HHEX
TEKT5
CLGN
PTPRR
CD96
SLC25A27
FRMD1
LPCAT1
CMTM7
CD8A
PTPRD
PID1
UBASH3B
RETREG1
GPR15
PITPNC1
ENPP3
FAM167A
GBP5
LY96
SLFN13
PLCL2
APCDD1
PTPRN2
SAMSN1
SLC7A7
XAGE2
PIK3AP1
VSIG4
SLC26A2
SLA
CLIC2
WIF1
BATF
CXCL13
CLDN8
TSPAN7
FUT6
FGF18
HKDC1
UBE2L6
MS4A1
B3GNT7
MPV17L
CACNA1D
ETS2
MX1
SLC34A2
SLC30A2
GRHL3
SLC13A3
AUTS2
SHROOM4
NCF1
SLAMF8
PLA2G2F
NPM2
DMTN
FCER1G
C1QC
CBR3
TUBBP5
CELF3
ALDH4A1
ADGRG5
LRRC36
LYPD5
TMPRSS3
PDE9A
RRP1
ITGB2
VAV2
S100B
ADAMTS13
SLC2A6
CD3G
IL6R
CCR5
AZGP1
FGFR4
HK3
LY6E
PGAP3
IKZF3
ZNF385A
IZUMO2
AQP5
CXCL16
TNFSF13
FGF19
SLC1A7
ZSWIM5
LAPTM5
NFIA
HENMT1
GBP2
GBP4
BRINP3
GFI1
SLAMF9
VANGL2
SLAMF6
FCGR3B
IER5
IL24
FCMR
PIGR
CAPN13
NOSTRIN
SGPP2
CTSS
TNFAIP8L2
S100A9
S100A12
EIF4E3
PROK2
CXCR1
IHH
HDAC11
NUAK2
MNDA
IFI16
AIM2
FABP1
CTLA4
ICOS
CADPS
SYNPR
DNASE1L3
CFAP20DC
IL17RE
CXCL5
CXCL1
CPA3
CCR1
LRRC2
CAMK2N2
ABLIM2
PLXNB1
CAMKV
PPM1M
PITX2
PRSS12
HPGD
NPY1R
SPINK1
TLR3
FOXQ1
ACSL6
CSF2
DACT2
KCNK5
ZNF704
SHH
TAGAP
TMEM184A
OSR2
TP53INP1
FREM1
CPA6
CYBB
NCF1C
WNK2
FOLR2
TMEM63C
CDX2
AKR1E2
DRGX
OXGR1
ZNF503
SLC39A2
VWA2
C10orf82
LARGE2
PACSIN3
IFI27
PPP1R14D
ALKBH3
C2
PLEKHF1
MOGAT2
SERPINB7
PLD4
CLEC4E
MMP10
TMPRSS5
B2M
SLFN5
LDHC
ANPEP
MYO1A
CHP2
C15orf48
MS4A7
NKX3.1
AL357033.1
B4GALNT2
SNX20
ENGASE
CD3D
JSRP1
RHEBL1
CYP2S1
TMC4
LAIR1
LAIR2
TMIGD2
ZNF444
ANGPTL4
TBX10
CD300C
CD300A
EVPL
TMC8
TMEM99
BATF2
SLC22A11
SCARA5
PTGDR
GNG4
PTF1A
ACOX2
TAP1
MTNR1A
SCNN1B
MTCL1
AXIN2
IL7R
CXXC4
TSPAN5
ATOH8
VAMP5
PLA2G4F
ZNF608
INPP5D
LGALS9
SIGLEC7
SLC49A3
AFAP1L2
ATF5
EFNA1
CXCL10
CXCL11
HSPB3
RNASE2
PTAFR
RNASE6
CXCL8
CD52
SPRR1B
GPR183
GJB1
ASPSCR1
MT1E
REPS2
MUC3A
ITGAM
TM4SF4
ZNF768
MYO7B
MYRIP
SERPINA6
GPR25
SLC16A5
FABP6
METTL7B
KRT75
CD14
MZB1
SLC23A1
TMC7
IRX2
GTSF1
HOXB9
KCNS3
SDR16C5
CELP
CEL
MTSS1
CYTL1
OSCAR
PLAC1
FPR2
FPR1
OBP2B
TMEM37
SOSTDC1
CHST11
KRT15
CLCN5
APLN
KRT20
GLOD5
PTGER4
BCL2L1
PIK3CD
P2RY6
GPR34
RGS19
LGALS4
PAH
C3AR1
FRMD5
MIR31HG
CYP4F11
REG3A
REG1B
CD8B
FRMD3
SNTB1
ISG20
CXCR6
TPSAB1
CLEC7A
B3GALT1
INSL5
FGGY
MAB21L4
CTSW
SMPDL3A
RND1
CCL19
RAB37
RXFP4
HPSE
PARP14
AHSA2P
MAB21L3
C1QB
C1QA
NDNF
INSM1
SAA1
TNFRSF10C
FAM166C
CD7
RNF213
CBX2
SPTBN2
HOXB2
PIFO
NRROS
CBY2
TLR1
RGMB
AC020659.1
SLC16A11
SNHG11
MFSD4A
IL20RB
GOLT1A
CMKLR1
SLCO2A1
BRSK2
PDZK1
GPR171
CHST2
DDIT3
PCCA
ANKS4B
ISX
CCDC14
TBC1D10C
LRRC25
DPP10
ACRP1
UCP2
FOSL1
ETV4
TSPEAR
ZNF683
GPX2
SPHK1
CYCSP34
HSD11B2
GJC3
PRR15
RBIS
LRRC37A3
MUC20
C19orf18
TRIM72
DLGAP1.AS1
SAMD9L
ZBED2
IRX3
CD163
JUN
CD163L1
NAALADL2
ODF3B
ALS2CL
ZNF543
FAM230I
NEUROG2
UCN3
EPM2AIP1
STX19
ERFE
RIIAD1
LINC00324
GIMAP7
LDLRAD3
NSUN7
HLA.DQB1
CIITA
ALOX15B
GRM8
ITLN1
F2
HCLS1
MTURN
BHLHA15
H2BC4
PRF1
GPR157
ZFP3
ARSJ
HOXC9
CXCR2
NQO1
CCL13
SYNE4
C6orf223
FDCSP
P2RY13
ATG9B
AMIGO1
TMEM252
TIGIT
UBA7
BACE2
TMIGD1
C17orf77
XKRX
CSF1R
EPHB3
LINC01006
SLC35D3
HCAR2
MAGEB17
VMO1
LCK
ADGRG3
TSPEAR.AS2
WFDC10B
SOX1
ZNF662
MCEMP1
PCP4
ABAT
RIPPLY3
C2CD4C
CHST6
TMEM89
URAD
MX2
TENT5C
ZNRF3
TRMT12
ASCL2
AIFM3
B3GALT5
ZNF703
FAM3B
KCNH8
SRPK3
EFNA5
CSF1
TOP1MT
NCMAP
PTP4A3
SOCS3
STING1
PDE4B
NELL2
RNLS
SDR42E1
FMNL1
LCN12
USP18
ADSS1
ANO9
INPP5J
TNFAIP2
MAGEA11
NOTUM
RBM11
SFTPA2
TCN2
SP140L
METTL7A
IFNLR1
MUC1
IRF7
SYN3
SNAI3
IFIT1
EVI2B
C16orf54
PTCH1
KRTAP5.5
LEMD1
CD300LF
CYP4F2
CD300E
BTN3A2
C5orf38
ARHGAP30
CYP4F3
CEACAM19
MIR22HG
CXCR3
LILRB4
TNFRSF4
TRABD2A
TNFRSF18
FGF3
FAM183A
CCK
ENTPD5
LILRA5
GCNT1
NPSR1
CIDEC
FPR3
NHLRC1
ISG15
C5orf52
TRPV2
C2orf88
HSPE1P11
TMEM72
CARD9
PALM3
DMBT1
AC026412.1
RAB42
WNT7B
MAPK12
HEPACAM2
SMTNL2
PLA2G2A
SLC38A3
ZP3
C10orf99
PDCD1
IGHV1OR15.9
SELL
HBA2
NPIPP1
HMX3
DPYD
S100A16
CALHM6
SP6
BNIP5
ALG1L
GSPT2
RASSF10
PAX5
HLA.DRB1
CTSE
HLA.DRB9
CD55
NPIPB15
C20orf96
MMP1
UGT2B15
RABL6
ZNF502
DAPK1
HLA.DQA1
S100A2
SNHG17
TEX43
HCAR1
ZNF470
ACSL5
H3C12
CH17.340M24.3
PIWIL2
NOL4L
GUCA2A
FITM2
C5AR1
DIO3
CYP2B6
OGDHL
SPN
AC034105.1
GZMM
ENTPD6
ZNF841
MPEG1
SERPINB2
DPP4
PDCD1LG2
HOXC6
IGKV7.3
UGT2B17
ZNF544
CSF2RA
HOXC4
ZNF69
KRTAP4.1
B3GNT6
HLA.DRB5
CNGA1
C2CD4A
DDX39B
ARC
CCDC69
TEX45
PPP1R14C
EPS8L3
CD247
SUCNR1
STYXL2
TOX
CD3E
RASGEF1A
SOWAHA
MFAP3L
MIR429
MIR339
Y_RNA.31
RNA5SP477
RNU6.1010P
RN7SKP185
SNORD1B
Y_RNA.107
RNU6.1209P
RNA5SP260
Y_RNA.168
SNORA38
Y_RNA.174
Y_RNA.182
Y_RNA.184
Y_RNA.190
RNU4.40P
SNORA63D
RNU4.38P
SNORA63C
RNA5SP78
RNA5SP160
SNORA5C
RN7SKP80
RNU6.8
Y_RNA.330
Y_RNA.344
LINC02487
FCGR3A
HSD3B1
HSD3B2
SAMD13
LRIT2
MAFB
TMEM273
PTPN20
PFDN6
HLA.DOA
HLA.DMA
PSMB8
TAP2
SPIN3
NBDY
HLA.DRA
NEU1
CARD16
LY6G6C
AIF1
LST1
NFKBIL1
MICB
HLA.C
PSORS1C2
PSORS1C1
LILRB3
TRIM40
HLA.F
IGKV1OR2.3
SPDYC
MALRD1
CBWD4P
IGFL4
AC021218.1
KRT40
CD177
SPIRE2
PSMB10
MUC12
ADGRG1
MT1H
MT1M
CFI
SAMD9
AC007608.1
AP001042.1
KRTAP5.1
AC108134.1
BHLHA9
ONECUT3
TMEM211
SERPINB5
ZDHHC11B
HCP5
HLA.H
HLA.A
SNORA80B
Y_RNA.402
Y_RNA.409
RNU6.190P
SNORA70J
SNORD51
RNU6.171P
SNORA7B
SNORD38C
RNU6.1340P
SNORA80D
Y_RNA.495
RNU6.1011P
SNORA80E
MIR647
MIR181A2
MIR200A
MIR581
MIR570
MIR200B
MIR657
MIR93
MIR483
SNORD94
SNORD12C
MT.RNR2
MT.RNR1
MIR765
IGKC
IGKJ5
IGKJ4
IGKJ3
IGKJ1
IGKV4.1
IGKV5.2
IGKV6.21
IGKV3D.20
IGKV6D.41
IGKV3D.11
IGKV1D.42
IGLV4.69
IGLV8.61
IGLV4.60
IGLV6.57
IGLV11.55
IGLV10.54
IGLV1.51
IGLV1.50
IGLV5.48
IGLV1.47
IGLV7.46
IGLV5.45
IGLV1.44
IGLV7.43
IGLV1.40
IGLV5.37
IGLV1.36
IGLV2.33
IGLV3.32
IGLV3.27
IGLV3.25
IGLV2.23
IGLV3.22
IGLV3.21
IGLV3.19
IGLV2.18
IGLV3.16
IGLV2.14
IGLV3.12
IGLV2.11
IGLV3.10
IGLV3.9
IGLV4.3
IGLV3.1
IGLC2
IGLC3
IGLC7
TRBV9
TRBV6.5
TRBV5.1
TRBV4.2
TRBV19
TRBV20.1
TRBC1
TRBV27
TRBV28
TRBJ2.2
TRBJ2.2P
TRBJ2.3
TRBJ2.4
TRBJ2.6
TRBJ2.7
TRBC2
TRAV2
TRAV4
TRAV12.1
TRAV8.3
TRAV13.1
TRAV12.2
TRAV12.3
TRAV19
TRAV21
TRDV1
TRAV41
TRDJ1
TRDC
TRAJ49
TRAJ44
TRAJ38
TRAJ32
TRAJ21
TRAJ18
TRAJ17
TRAJ13
TRAJ12
TRAJ10
TRAJ9
TRAJ8
TRAJ6
TRAJ5
TRAJ4
TRAJ3
TRAJ1
IGHA2
IGHG4
IGHG2
IGHA1
IGHG1
IGHG3
IGHD
IGHM
IGHJ6
IGHJ2
IGHJ1
IGHD3.22
IGHD2.21
IGHD3.16
IGHD2.15
IGHD3.10
IGHD3.9
IGHD3.3
IGHD2.2
IGHV6.1
IGHV1.2
IGHV1.3
IGHV2.5
IGHV3.7
IGHV3.11
IGHV3.13
IGHV3.15
IGHV1.18
IGHV3.20
IGHV3.21
IGHV3.23
IGHV1.24
IGHV2.26
IGHV4.28
IGHV3.33
IGHV4.34
IGHV3.35
IGHV3.38
IGHV4.39
IGHV1.45
IGHV1.46
IGHV3.48
IGHV3.49
IGHV5.51
IGHV3.53
IGHV1.58
IGHV4.61
IGHV3.66
IGHV1.69
IGHV2.70D
IGHV3.73
IGHV5.78
IGHV7.81
SNORD67
RNU6.696P
RNA5SP18
RNU6.780P
RNU6.1177P
SNORD19
POU5F1B
PABPN1P1
COX20P1
FIRRE
BOLA3P3
GPSM3
RPL17P50
DDAH2
CEACAM18
DNASE1
AC007277.1
LINC02418
CPNE1
C19orf38
NEURL1B
CYCSP6
TUBA5P
DDX12P
PRSS41
MIR17HG
AP002761.1
ATAD3C
IGSF23
RPS4XP7
AC011298.1
HIGD1AP16
AL023807.1
SNORD111
AL096855.1
MIR548I2
MIR320B2
AC007688.1
SNORA11
MIR1205
XKR9
APOL6
IGLC6
SNORD19C
RN7SKP271
RNA5SP155
RNA5SP247
Y_RNA.577
RNU2.6P
IGLV9.49
AC005104.1
CLDN10.AS1
AP006748.1
RPL35AP5
HLA.DQB1.AS1
IGHV3.64
NSUN5P1
HLA.DPB1
OSER1.DT
AC142381.1
MIR181A2HG
EPB41L4A.AS1
IGKV3D.15
ARSLP1
AC104823.1
POU6F2.AS1
HAGLR
AL358232.1
RPL12P14
IGHV4.59
AL606970.1
HLA.DPB2
AC103563.1
IGKV1D.27
IGHV3.74
E2F3.IT1
MUC20P1
INE1
HSPA7
AP001628.1
AL591178.1
LHFPL3.AS2
AC019330.1
GBP1P1
IGKV6D.21
AL163953.1
IGHV3.72
PTPRD.AS1
IGHD6.25
HSPE1P13
SATB2.AS1
MTND1P23
HAR1A
LGALS17A
ZNF503.AS1
WASH8P
LINC01811
AC104058.1
LINC02542
AL390198.1
AC018641.1
LINC01748
RPL39P40
AL360181.1
AC005326.1
OSTCP8
AL117382.1
ERVMER34.1
EPS15.AS1
LINC02672
MGAT3.AS1
TRGC2
IGHD4.23
AC017074.1
LTB
RPS20P15
AC006042.1
AP000344.1
MYL12BP2
IGHD4.17
SUCLA2.AS1
IGHD6.6
HNRNPA1P21
PCAT6
LINC02585
LINC01004
AL590764.1
AC004837.2
MACC1.AS1
AC141930.1
HOTAIR
AL353747.2
PSMD10P1
AL022313.2
AC064807.1
HNF4A.AS1
IGHV3.47
AC114488.1
AC087071.1
HLA.DRB6
LINC00858
PANK2.AS1
NAMPTP1
CXCR2P1
AC068533.2
LINC01315
TFAP2A.AS1
AL590483.1
AC093585.1
TRPM2.AS
BANF1P2
SERPINB9P1
IGKV1OR22.5
FTX
AC068580.2
MTCO1P53
AC099513.1
DDX3P2
AC007099.1
TRIM31.AS1
IGKV1OR2.108
LINC01816
AC103563.3
BEND3P1
AC072052.1
HLA.DPA1
AC005392.2
IGHV4.31
RPS18
PTMAP4
AL353747.3
LINC.PINT
ITCH.IT1
PCAT7
LINC01819
AL731567.1
LINC01807
IGHV3.43
ASCL5
AL121601.1
ELN.AS1
KANTR
TIMM9P2
HLA.DQB2
AL354892.2
CFTR.AS1
IGKV1D.35
ITGA6.AS1
SLCO4A1.AS1
TRBV29.1
AC080129.2
AL121832.1
AL136307.1
AC233728.1
UBE2FP3
HOTAIRM1
LINC00460
LINC00513
AL161630.1
EIF4EP1
HNRNPA1P27
GAS6.AS1
AC005083.1
AC093732.1
IGKV3OR2.268
AC000111.1
AL513165.1
ZNF736
PCCA.AS1
EPCAM.DT
GAS5
HLA.B
FOXP4.AS1
MIR155HG
LINC01659
AC104667.2
ACTG1P25
MNX1.AS2
AF127577.3
HM13.IT1
AL606490.8
SNORA71B
CASP4LP
NFAM1
LINC01871
CHN2.AS1
AC245884.3
AL031275.1
AF064858.1
AC011290.2
IGHD1.1
SLC12A9.AS1
SCAT8
AC092573.1
DDX11L2
AC123023.1
LINC02195
FRGCA
AL034550.1
AL354726.1
AP003774.2
COX5BP6
IGHJ3P
BMS1P10
TRBV30
TUSC8
HLA.DPA3
PRSS56
FOXD2.AS1
CAMTA1.DT
UNC5B.AS1
LINC00857
HLA.DQA2
IGHJ2P
AL365226.1
TRBV3.1
AC004000.1
PRKCQ.AS1
OR2I1P
MAP3K20.AS1
AC078993.1
SNORD124
U8.16
SNORA47
AC068299.1
AC090425.1
SNORD123
AC104982.1
SNORA59A
HNRNPA1P26
[truncated: 582 more rows]

## Sheet: S4
Supplementary Table-S4: The Formula of Other Three Existing Signatures
Yuan’s model	riskScore = 0.893 ∗ expFOXD4 + 0.234 ∗ expENPEP + 0.173 ∗ expHOXC6 + 0.061 ∗ expALOX15B;
Li’s model	riskScore = (−0.57391) ∗ CCL22 + 0.36491 ∗ CD19 +(−0.04829) ∗ GRSF1 + (0.07975) ∗ IL20RB + (-1.77781) ∗ IL27 + 0.27201 ∗ LAYN+ 0.06420 ∗ TNFRSF19
Miao’s model	riskScore = 0.0283 ×expression of AKR1C4 + 0.0075 × expression of SPHK1 + 0.0110 × expression of GPX3 + (−0.0631) × expression of NAT2 + (−0.0293) × expression of XDH + 0.1465 × expression of ADCY5

## Sheet: S5
Supplementary Table-S5: The Expression Level of RNF113A of 16 Pairs of Samples
Sample Name	Target Name	CT	Ct Mean
1	RNF113A	29.9908	29.3717			1	GAPDH	22.4011	22.3714		7.58974	7.0003	0.589441	-0.589441	0.6646	1.08463	1.08463	1.08463	1
1	RNF113A	28.7527	29.3717			1	GAPDH	22.3418	22.3714		6.41085		-0.589441	0.589441	1.50466
1'	RNF113A	28.8816	28.8462			1'	GAPDH	23.176	23.1387		5.70556		-1.29474	1.29474	2.45332	2.44994	2.44994	1.08463	2.25877
1'	RNF113A	28.8109	28.8462			1'	GAPDH	23.1013	23.1387		5.70954		-1.29075	1.29075	2.44656
3	RNF113A	24.1684	24.0771			3	GAPDH	18.1773	18.1389		5.99102	5.93817	0.0528488	-0.0528488	0.964031	1.00067	1.00067	1.08463	0.92259
3	RNF113A	23.9857	24.0771			3	GAPDH	18.1004	18.1389		5.88532		-0.0528488	0.0528488	1.03731
3'	RNF113A	30.4132	30.2475			3'	GAPDH	23.7998	23.7372		6.61336		0.675184	-0.675184	0.626252	0.674317	0.674317	1.08463	0.621701
3'	RNF113A	30.0819	30.2475			3'	GAPDH	23.6745	23.7372		6.40734		0.469166	-0.469166	0.722382
5	RNF113A	26.1475	25.8633			5	GAPDH	19.449	19.4343		6.69852	6.42898	0.269536	-0.269536	0.829586	1.0175	1.0175	1.08463	0.938109
5	RNF113A	25.5792	25.8633			5	GAPDH	19.4197	19.4343		6.15944		-0.269536	0.269536	1.20542
5'	RNF113A	29.8973	29.8003			5'	GAPDH	23.8221	23.8471		6.07526		-0.353719	0.353719	1.27785	1.39569	1.39569	1.08463	1.28678
5'	RNF113A	29.7033	29.8003			5'	GAPDH	23.8722	23.8471		5.83107		-0.597909	0.597909	1.51352
6	RNF113A	24.8523	24.784			6	GAPDH	18.9755	19.0276		5.87676	5.75637	0.12039	-0.12039	0.919939	1.00348	1.00348	1.08463	0.925184
6	RNF113A	24.7157	24.784			6	GAPDH	19.0797	19.0276		5.63598		-0.12039	0.12039	1.08703
6'	RNF113A	28.5375	28.2332			6'	GAPDH	22.4503	22.4857		6.08719		0.330816	-0.330816	0.795087	1.03421	1.03421	1.08463	0.953513
6'	RNF113A	27.9289	28.2332			6'	GAPDH	22.5212	22.4857		5.40776		-0.348612	0.348612	1.27333
9	RNF113A	25.4629	25.49			9	GAPDH	18.5161	18.5563		6.94687	6.93367	0.0132008	-0.0132008	0.990892	1.00004	1.00004	1.08463	0.92201
9	RNF113A	25.517	25.49			9	GAPDH	18.5965	18.5563		6.92047		-0.0132008	0.0132008	1.00919
9'	RNF113A	32.4865	32.8931			9'	GAPDH	26.9215	27.0252		5.56499		-1.36868	1.36868	2.58235	2.13961	2.13961	1.08463	1.97266
9'	RNF113A	33.2996	32.8931			9'	GAPDH	27.1288	27.0252		6.17078		-0.762884	0.762884	1.69688
10	RNF113A	29.0987	28.6979			10	GAPDH	22.5624	22.6402		6.53634	6.05771	0.478637	-0.478637	0.717655	1.05554	1.05554	1.08463	0.973179
10	RNF113A	28.2971	28.6979			10	GAPDH	22.718	22.6402		5.57907		-0.478637	0.478637	1.39343
10'	RNF113A	25.7675	26.1691			10'	GAPDH	21.3274	21.3702		4.44008		-1.61763	1.61763	3.06869	2.46741	2.46741	1.08463	2.27489
10'	RNF113A	26.5707	26.1691			10'	GAPDH	21.4131	21.3702		5.15766		-0.900052	0.900052	1.86613
11	RNF113A	27.2639	27.0719			11	GAPDH	21.152	21.194		6.11195	5.87789	0.234057	-0.234057	0.85024	1.01319	1.01319	1.08463	0.934132
11	RNF113A	26.8799	27.0719			11	GAPDH	21.236	21.194		5.64384		-0.234057	0.234057	1.17614
11'	RNF113A	24.9574	25.0956			11'	GAPDH	20.5348	20.4933		4.42254		-1.45535	1.45535	2.74223	2.43987	2.43987	1.08463	2.24949
11'	RNF113A	25.2337	25.0956			11'	GAPDH	20.4518	20.4933		4.78196		-1.09593	1.09593	2.13752
12	RNF113A	29.3984	29.0675			12	GAPDH	20.5984	20.6121		8.79998	8.45541	0.344569	-0.344569	0.787543	1.02866	1.02866	1.08463	0.948393
12	RNF113A	28.7366	29.0675			12	GAPDH	20.6258	20.6121		8.11084		-0.344569	0.344569	1.26977
12'	RNF113A	35.6087	36.5874			12'	GAPDH	26.9324	27.2629		8.67635		0.220946	-0.220946	0.858002	0.603681	0.603681	1.08463	0.556577
12'	RNF113A	37.5661	36.5874			12'	GAPDH	27.5935	27.2629		9.97262		1.51721	-1.51721	0.34936
15	RNF113A	29.8184	29.6836			15	GAPDH	21.7652	21.7357		8.05326	7.94784	0.10542	-0.10542	0.929534	1.00267	1.00267	1.08463	0.924434
15	RNF113A	29.5487	29.6836			15	GAPDH	21.7062	21.7357		7.84242		-0.10542	0.10542	1.07581
15'	RNF113A	30.4782	30.3549			15'	GAPDH	20.8097	20.7916		9.66844		1.7206	-1.7206	0.303423	0.327227	0.327227	1.08463	0.301694
15'	RNF113A	30.2315	30.3549			15'	GAPDH	20.7734	20.7916		9.45817		1.51033	-1.51033	0.351032
16	RNF113A	35.9351	35.3256			16	GAPDH	26.0287	26.019		9.90638	9.30655	0.599829	-0.599829	0.659832	1.08768	1.08768	1.08463	1.00281
16	RNF113A	34.716	35.3256			16	GAPDH	26.0093	26.019		8.70672		-0.599829	0.599829	1.51554
16'	RNF113A	34.133	33.2907			16'	GAPDH	25.6741	25.6257		8.45894		-0.84761	0.84761	1.79952	3.60483	3.60483	1.08463	3.32356
16'	RNF113A	32.4483	33.2907			16'	GAPDH	25.5774	25.6257		6.87088		-2.43567	2.43567	5.41015
17	RNF113A	28.3985	28.2585			17	GAPDH	20.4319	20.4278		7.96663	7.83072	0.135914	-0.135914	0.910093	1.00444	1.00444	1.08463	0.926066
17	RNF113A	28.1185	28.2585			17	GAPDH	20.4237	20.4278		7.69481		-0.135914	0.135914	1.09879
17'	RNF113A	30.5682	30.327			17'	GAPDH	22.9717	22.971		7.59649		-0.234228	0.234228	1.17628	1.40896	1.40896	1.08463	1.29902
17'	RNF113A	30.0858	30.327			17'	GAPDH	22.9702	22.971		7.11557		-0.715147	0.715147	1.64165
18	RNF113A	31.632	31.6541			18	GAPDH	25.5598	25.5182		6.07218	6.13593	-0.0637455	0.0637455	1.04518	1.00098	1.00098	1.08463	0.922872
18	RNF113A	31.6763	31.6541			18	GAPDH	25.4766	25.5182		6.19967		0.0637455	-0.0637455	0.956777
18'	RNF113A	32.706	32.4777			18'	GAPDH	26.8824	26.8903		5.82366		-0.312271	0.312271	1.24166	1.48224	1.48224	1.08463	1.36658
18'	RNF113A	32.2494	32.4777			18'	GAPDH	26.8982	26.8903		5.35116		-0.784765	0.784765	1.72281
19	RNF113A	26.0715	25.9415			19	GAPDH	19.3258	19.344		6.74572	6.59748	0.148236	-0.148236	0.902353	1.00528	1.00528	1.08463	0.926843
19	RNF113A	25.8114	25.9415			19	GAPDH	19.3622	19.344		6.44924		-0.148236	0.148236	1.10821
19'	RNF113A	33.2294	33.4612			19'	GAPDH	27.9427	27.9925		5.28672		-1.31076	1.31076	2.48071	2.20426	2.20426	1.08463	2.03226
19'	RNF113A	33.6929	33.4612			19'	GAPDH	28.0424	27.9925		5.65053		-0.946954	0.946954	1.9278
21	RNF113A	25.91	25.91			21	GAPDH	20.3146	20.2671		5.59535	5.64291	-0.0475607	0.0475607	1.03352	1.00054	1.00054	1.08463	0.922473
21	RNF113A	25.9101	25.91			21	GAPDH	20.2196	20.2671		5.69048		0.0475607	-0.0475607	0.967571
21'	RNF113A	31.2132	31.2804			21'	GAPDH	25.7426	25.7478		5.47058		-0.172338	0.172338	1.12688	1.08047	1.08047	1.08463	0.996165
21'	RNF113A	31.3476	31.2804			21'	GAPDH	25.753	25.7478		5.59459		-0.0483217	0.0483217	1.03406
22	RNF113A	27.0482	27.2336			22	GAPDH	20.7361	20.6863		6.31212	6.54736	-0.235237	0.235237	1.1771	1.01332	1.01332	1.08463	0.934255
22	RNF113A	27.4191	27.2336			22	GAPDH	20.6365	20.6863		6.78259		0.235237	-0.235237	0.849545
22'	RNF113A	28.867	28.9478			22'	GAPDH	23.3315	23.3665		5.53545		-1.01191	1.01191	2.01657	1.95457	1.95457	1.08463	1.80206
22'	RNF113A	29.0286	28.9478			22'	GAPDH	23.4016	23.3665		5.62702		-0.920341	0.920341	1.89256
23	RNF113A	31.967	32.1607			23	GAPDH	27.5261	27.6464		4.44088	4.51429	-0.0734091	0.0734091	1.0522	1.00129	1.00129	1.08463	0.923165
23	RNF113A	32.3544	32.1607			23	GAPDH	27.7667	27.6464		4.58769		0.0734091	-0.0734091	0.95039
23'	RNF113A	29.6701	29.8119			23'	GAPDH	23.6621	23.6416		6.00799		1.4937	-1.4937	0.3551	0.31932	0.31932	1.08463	0.294404
23'	RNF113A	29.9537	29.8119			23'	GAPDH	23.6211	23.6416		6.33266		1.81837	-1.81837	0.28354
